# Supplementary material for: The Characterization of Binding between Aptamer and Bisphenol A and Developing Electrochemical Aptasensors for Bisphenol A with Rationally Engineered Aptamers
Source: Biosensors (Basel). 2022 Oct 23;12(11):913. doi: 10.3390/bios12110913 (PMC9688307; doi:10.3390/bios12110913)
Supplement: Supplementary file 1 [file biosensors-12-00913-s001.zip]

Archive with 1 entries (1 files):
- biosensors-1966831-supplementary.pdf
